# Supplementary material for: Assessment of primary patency for femoropopliteal graft entrapment within the sartorius muscle
Source: Langenbecks Arch Surg. 2024 Sep 17;409(1):280. doi: 10.1007/s00423-024-03470-1 (PMC11408576; doi:10.1007/s00423-024-03470-1)
Supplement: Supplementary file 1 — Supplementary Material 1 [file 423_2024_3470_MOESM1_ESM.xlsx]

## Sheet: MUSC fem-pop
Last f/u	TLossPP	PP	TLossAPP	APP	TLossSP	SP	TLossSurv	SURV	TLossLS	LS	TLossMALE	MALE	TLossAFS	AFS	IN1	BK1	Vein1	SexM1	Hisp1	RaceW1	Age	CurSmok1	HTN1	DM1	COPD1	CR21	UrgEm1
20	0	1	0	1	0	1	74	1	0	1	0	1	0	1	1	0	1	1	0	0	61	0	1	0	0	0	0
20	20	0	20	0	20	0	74	1	0	1	0	1	0	1	1	0	0	1	0	0	61	0	1	0	0	0	1
1	0	1	0	1	0	1	1	1	1	0	0	1	1	1	1	0	1	1	0	0	58	0	1	1	0	1	1
65	1	1	1	1	1	1	65	0	1	1	1	1	1	1	0	1	1	1	1	1	61	1	1	1	0	0	0
3	3	0	3	0	3	0	3	0	1	1	1	1	1	1	1	1	0	1	0	1	78	0	0	1	0	0	1
33	2	1	2	1	2	1	33	0	2	1	2	1	2	1	0	1	1	1	0	0	67	1	1	1	0	0	1
65	4	1	4	1	4	1	75	1	4	1	4	1	4	1	1	0	1	1	0	0	53	0	1	0	0	0	0
33	4	1	4	1	4	1	89	1	4	1	4	1	4	1	1	0	0	1	0	1	70	0	1	0	0	0	0
69	4	1	4	1	4	1	69	0	7	1	4	1	7	1	0	0	0	0	0	0	61	0	1	0	0	0	0
25	6	1	6	1	7	1	25	0	7	1	6	1	7	1	1	1	0	0	0	0	44	0	1	1	0	0	1
9	5	1	5	1	9	1	9	0	9	1	5	1	9	1	0	1	0	1	0	1	79	0	1	0	0	0	1
34	10	1	10	1	10	1	34	0	10	1	10	1	10	1	0	1	0	1	0	1	63	0	0	1	0	0	0
21	7	1	7	1	7	1	29	1	11	1	7	1	11	1	1	1	0	1	0	1	70	0	1	0	0	0	0
44	17	1	17	1	17	1	44	0	14	1	14	1	14	1	0	1	0	1	0	0	56	1	0	0	0	0	0
14	14	1	14	1	14	1	14	1	14	0	14	1	14	1	1	1	0	0	0	0	70	0	1	0	1	0	0
15	9	1	9	1	9	1	15	1	15	0	9	1	15	1	0	1	0	1	0	1	83	0	1	0	0	0	0
14	13	1	13	1	14	0	16	1	14	0	13	1	16	1	0	1	0	1	0	0	76	0	1	0	0	0	0
6	6	0	6	0	6	0	18	1	6	0	6	0	18	1	1	0	1	1	0	1	59	0	1	0	0	0	0
20	13	1	20	0	20	0	20	1	20	0	20	0	20	1	1	0	1	1	0	1	59	0	1	1	0	0	0
25	20	1	20	1	22	1	25	0	22	1	20	1	22	1	1	0	0	1	0	0	75	1	1	1	0	0	1
17	10	1	17	0	17	0	22	1	17	0	17	0	22	1	0	0	1	1	0	1	77	0	1	0	0	0	0
30	0	1	0	1	0	1	30	0	23	1	0	1	23	1	0	1	0	1	0	1	73	0	1	1	0	0	0
29	29	1	29	1	29	1	29	1	29	0	29	1	29	1	1	1	0	1	0	1	72	0	1	1	0	0	1
27	0	1	0	1	27	1	34	1	27	0	1	1	34	1	1	0	1	1	0	0	75	0	1	0	0	0	0
35	6	1	6	1	35	1	35	1	35	0	6	1	35	1	1	0	0	1	0	0	70	0	1	1	1	0	1
30	24	1	24	1	24	1	39	1	30	0	24	1	39	1	1	1	0	1	0	1	80	0	1	0	0	0	1
41	41	0	41	0	41	0	41	1	41	0	41	0	41	1	0	1	0	1	0	1	75	0	1	1	0	0	0
38	27	1	27	1	27	1	42	1	38	0	27	1	42	1	1	0	0	1	0	1	66	0	1	0	0	0	0
8	1	1	1	1	1	1	47	1	8	0	1	1	47	1	1	0	1	1	0	0	55	0	1	0	0	0	0
50	50	0	50	0	50	0	51	1	50	0	50	0	51	1	0	0	0	1	0	1	70	0	1	1	0	0	0
55	19	1	19	1	19	1	58	1	55	0	19	1	58	1	1	0	1	1	0	1	66	0	1	0	1	0	0
98	54	1	54	1	54	1	109	1	60	1	54	1	60	1	1	0	0	1	0	0	50	0	1	1	0	0	0
105	7	1	7	1	7	1	117	1	67	1	7	1	67	1	1	0	1	1	0	0	50	1	1	0	0	0	0
75	0	1	0	1	52	1	75	1	75	0	26	1	75	1	1	0	0	1	0	1	62	1	0	0	0	0	0
111	75	1	75	1	75	1	111	0	75	1	75	1	75	1	0	1	0	1	0	1	76	0	1	0	0	0	1
125	0	1	0	1	125	0	128	1	79	1	0	1	79	1	1	1	0	1	0	1	59	1	1	0	0	0	0
80	44	1	44	1	80	0	80	1	80	0	44	1	80	1	1	0	0	1	0	0	66	0	1	1	0	0	1
86	60	1	60	1	82	1	86	0	82	1	6	1	82	1	1	0	0	1	0	0	74	0	1	0	0	0	0
82	6	1	33	1	58	1	82	1	82	0	33	1	82	1	1	0	0	1	0	1	61	1	1	0	0	0	1
93	54	1	54	1	54	1	93	0	84	1	54	1	84	1	1	0	0	1	0	0	47	0	0	0	0	0	0
93	93	0	93	0	93	0	93	1	93	0	93	0	93	1	0	1	1	1	0	0	66	0	0	1	0	0	1
100	5	1	64	1	64	1	100	1	100	0	64	1	100	1	1	0	1	1	0	0	54	0	1	1	0	1	0
99	99	0	99	0	99	0	102	1	99	0	99	0	102	1	1	0	1	1	0	1	71	0	0	1	0	0	0
104	3	1	3	1	4	1	104	1	104	0	3	1	104	1	0	1	1	1	0	1	63	1	0	0	0	0	0
90	79	1	90	0	90	0	104	1	90	0	90	0	104	1	1	0	1	1	0	1	58	0	1	0	0	0	0
142	26	1	26	1	31	1	142	0	107	1	26	1	107	1	1	1	0	1	0	1	73	0	0	0	0	0	0
72	72	0	72	0	72	0	111	1	72	0	72	0	111	1	1	0	1	1	0	1	65	0	1	1	0	0	0
92	92	0	92	0	92	0	112	1	92	0	92	0	112	1	1	0	1	1	0	0	63	0	1	0	0	0	0
112	31	1	112	0	112	0	115	1	112	0	112	0	115	1	1	0	1	1	0	0	58	0	1	0	0	0	0
77	77	0	77	0	77	0	118	1	77	0	77	0	118	1	1	0	1	1	0	0	59	0	1	0	0	0	0
176	16	1	16	1	34	1	176	0	141	1	16	1	141	1	1	0	0	1	0	1	70	0	1	0	0	0	0
74	43	1	43	1	43	1	149	1	74	0	43	1	149	1	1	0	1	1	0	1	59	0	0	0	0	0	0
152	0	1	0	1	41	1	155	1	152	0	0	1	155	1	0	0	0	1	0	1	75	0	1	0	0	0	0
152	152	0	152	0	152	0	155	1	152	0	152	0	155	1	1	0	0	1	0	1	75	0	1	0	0	0	0
177	127	1	177	0	177	0	174	1	177	0	177	0	174	1	1	1	1	1	0	1	54	0	1	1	0	0	0
115	67	1	115	0	115	0	178	1	115	0	115	0	178	1	1	0	1	1	0	1	56	0	1	0	0	0	0
175	175	0	175	0	175	0	180	1	175	0	175	0	180	1	0	1	1	1	0	0	58	0	1	1	0	0	0
196	165	1	196	0	196	0	205	1	196	0	196	0	205	1	1	0	1	1	0	1	51	0	1	0	0	0	0
24	2	1	2	1	2	1	24	0	24	0	2	1	24	0	0	1	1	1	0	0	66	0	1	1	0	0	0
6	2	1	2	1	2	1	6	0	6	0	2	1	6	0	1	1	0	1	0	1	65	1	0	0	0	0	1
66	3	1	3	1	3	1	66	0	66	0	3	1	66	0	1	0	1	1	0	0	63	0	1	0	0	0	0
4	4	1	4	1	4	1	4	0	4	0	4	1	4	0	1	0	0	1	0	1	72	1	0	1	0	0	1
6	6	1	6	1	6	1	6	0	6	0	6	1	6	0	1	0	0	1	0	0	70	1	1	0	0	0	0
7	6	1	6	1	6	1	7	0	7	0	6	1	7	0	1	0	0	0	0	1	74	0	1	1	0	0	0
8	7	1	7	1	8	0	8	0	8	0	7	1	8	0	1	0	0	1	0	1	60	1	1	1	0	0	0
73	8	1	8	1	8	1	73	0	73	0	8	1	73	0	1	1	0	1	0	1	72	0	1	1	0	0	0
9	9	1	9	1	9	0	9	0	9	0	9	1	9	0	1	0	0	0	0	0	60	0	1	1	0	0	1
21	13	1	13	1	13	1	21	0	21	0	13	1	21	0	0	0	1	1	0	0	70	0	1	0	0	0	0
83	13	1	13	1	13	1	83	0	83	0	13	1	83	0	0	0	0	1	0	1	65	0	1	0	0	0	0
51	13	1	13	1	13	1	51	0	51	0	13	1	51	0	0	1	0	0	0	0	55	1	1	1	0	0	1
15	14	1	14	1	15	0	15	0	15	0	14	1	15	0	1	0	0	1	0	1	64	0	1	0	1	0	0
24	14	1	14	1	24	0	24	0	24	0	14	1	24	0	0	0	0	0	0	1	59	1	1	0	0	0	1
76	5	1	15	1	53	1	76	0	76	0	15	1	76	0	0	0	1	1	0	0	67	0	1	0	0	0	0
29	19	1	19	1	29	0	29	0	29	0	19	1	29	0	1	1	0	1	0	1	74	0	0	0	0	0	0
37	17	1	37	1	37	1	37	0	37	0	37	1	37	0	0	0	1	1	0	1	77	0	1	1	0	0	0
38	38	1	38	1	38	1	38	0	38	0	38	1	38	0	0	0	0	1	0	0	73	0	1	1	0	0	1
85	44	1	44	1	69	1	85	0	85	0	44	1	85	0	1	0	0	1	0	1	55	0	1	0	0	0	0
57	45	1	45	1	57	0	57	0	57	0	45	1	57	0	1	1	0	1	0	1	68	0	1	1	0	0	0
73	49	1	49	1	73	0	73	0	73	0	49	1	73	0	0	1	0	0	0	0	68	0	1	0	0	0	0
118	63	1	63	1	63	1	118	0	118	0	63	1	118	0	0	0	1	1	0	0	60	1	1	0	0	0	0
93	88	1	88	1	88	1	93	0	93	0	88	1	93	0	0	1	0	0	0	1	81	0	1	0	0	0	1
174	173	1	173	1	173	1	174	0	174	0	173	1	174	0	0	0	1	1	0	1	46	1	0	0	0	0	1
1	0	1	1	0	1	0	1	0	1	0	1	0	1	0	1	0	0	0	0	1	65	1	1	0	1	0	0
10	5	1	10	0	10	0	10	0	10	0	10	0	10	0	1	1	0	1	0	0	61	0	1	0	1	0	0
14	14	1	14	0	14	0	14	0	14	0	14	0	14	0	1	1	1	1	0	1	71	0	1	1	0	0	1
29	27	1	29	0	29	0	29	0	29	0	29	0	29	0	1	0	1	0	0	0	76	1	1	0	1	0	1
85	85	0	85	0	85	0	85	0	85	0	85	0	85	0	1	0	1	1	0	0	62	0	1	0	0	0	0
96	96	0	96	0	96	0	96	0	96	0	96	0	96	0	1	0	0	1	0	1	53	0	0	0	0	0	0
11	11	0	11	0	11	0	11	0	11	0	11	0	11	0	0	0	0	1	0	1	65	0	1	0	1	0	0
149	149	0	149	0	149	0	149	0	149	0	149	0	149	0	1	0	1	1	0	1	52	0	0	0	0	0	0
181	181	0	181	0	181	0	181	0	181	0	181	0	181	0	1	0	1	1	0	1	62	0	1	0	0	0	0
36	36	0	36	0	36	0	36	0	36	0	36	0	36	0	0	0	1	1	0	1	60	0	0	0	0	0	0
114	114	0	114	0	114	0	114	0	114	0	114	0	114	0	0	1	1	1	0	1	68	0	0	0	0	0	0
48	48	0	48	0	48	0	48	0	48	0	48	0	48	0	1	0	1	1	0	0	43	0	0	0	0	0	0
121	121	0	121	0	121	0	121	0	121	0	121	0	121	0	1	0	1	0	0	0	66	0	1	0	0	0	0
5	5	0	5	0	5	0	5	0	5	0	5	0	5	0	1	1	0	1	0	1	85	0	1	0	0	0	0
3	3	0	3	0	3	0	3	0	3	0	3	0	3	0	1	0	0	1	0	1	65	0	1	0	1	0	0
4	4	0	4	0	4	0	4	0	4	0	4	0	4	0	1	0	0	1	0	1	42	0	1	0	0	1	0
37	37	0	37	0	37	0	37	0	37	0	37	0	37	0	1	0	1	1	0	1	77	0	1	0	0	0	0
78	78	0	78	0	78	0	78	0	78	0	78	0	78	0	0	0	1	0	0	1	70	0	1	0	0	0	0
25	25	0	25	0	25	0	25	0	25	0	25	0	25	0	0	1	1	1	0	0	67	1	1	0	0	0	0
9	9	0	9	0	9	0	9	0	9	0	9	0	9	0	1	0	0	1	0	1	61	1	0	0	0	0	0
68	68	0	68	0	68	0	68	0	68	0	68	0	68	0	1	0	1	1	0	1	65	1	0	0	0	0	0
41	41	0	41	0	41	0	41	0	41	0	41	0	41	0	1	1	0	1	0	1	80	0	1	1	0	0	0
73	73	0	73	0	73	0	73	0	73	0	73	0	73	0	0	0	1	1	0	0	58	0	1	1	0	1	0
8	8	0	8	0	8	0	8	0	8	0	8	0	8	0	1	0	0	0	0	1	69	1	1	1	0	0	0
35	35	0	35	0	35	0	35	0	35	0	35	0	35	0	1	0	1	1	0	1	59	0	1	1	0	0	0
21	21	0	21	0	21	0	21	0	21	0	21	0	21	0	0	0	0	1	0	0	66	0	1	1	0	0	0
43	43	0	43	0	43	0	43	0	43	0	43	0	43	0	1	0	0	0	0	0	61	0	1	1	1	0	0
1	1	0	1	0	1	0	1	0	1	0	1	0	1	0	1	1	0	0	0	0	79	0	1	0	0	0	1
